# Supplementary material for: Simple indices of infarct size post ST-Elevation Myocardial Infarction (STEMI) provides similar risk stratification to cardiac MRI
Source: PLoS One. 2024 Nov 21;19(11):e0311157. doi: 10.1371/journal.pone.0311157 (PMC11581229; doi:10.1371/journal.pone.0311157)
Supplement: S1 Data — (XLSX) [file pone.0311157.s002.xlsx]

## Sheet: PLOS One Submission v2.0
Study_ID	Anterior_MI	Age	Gender	BMI	eGFR	Hypertension	Diabetes	Hyperlipidemia	Smoking	Angina	Prior_PCI	Prior_CVA_PVD	Triage_Systolic_BP	Triage_Diastolic_BP	Triage_HR	Cardiac_Arrest	Kilip_Class1	Symptom_Reperfusion_Time	Reperfusion_Strategy	Revascularisation_Method	Culprit_Artery	No_Diseased_Vessels	Stent_Type	Total_Stented_Length	GpIIb_IIIa_Use	IABP	TIMI_Initial	TIMI_Final	Qualifying_ECG_ST_Deviation	Qualifying_ECG_Max_Lead_ST_Elevation	Reperfused_ECG_ST_Deviation	Max_Lead_STR_percent	Max_Lead_STR50	Max_Lead_STR70	Total_STR_Percent	Total_STR50	Total_STR70	Q_Wave_Regression	HsTnT_48hour	HsTnT_72hour	Acute_Echo_LVEF	Followup_Echo_LVEF	MVO	Discharge_Aspirin	Discharge_ADP_Antagonist	Discharge_Statin	Discharge_ACEI_ARB	Discharge_B_Blocker	Discharge_Loop_diuretics
3	1	59.48	1	26.57	74.78	0	0	1	1	0	0	0	100	66	60	0	0	225	1	1	1	1	1	36	1	0	0	3	18	4	6	37.5	0	0	66.67	1	0	1	6879	5646	35	36	0	1	2	1	1	1	0
7	1	40.19	1	32.72	72.14	0	0	0	1	0	0	0	110	78	130	0	0	168	1	1	1	1	1	18	1	0	0	3	22.5	5.5	6	81.82	1	1	73.33	1	1	1	4811	3891	43.6	44.3	0	1	2	1	0	1	0
12	1	63.67	1	28.72	89.93	1	0	0	1	0	0	0	121	71	73	0	0	1614	1	1	1	1	1	18	0	0	0	3	3	2	3.5	25	0	0	-16.67	0	0	0	1621	2916	36	38.3	0	1	2	1	0	1	0
14	1	39.58	1	27.68	132.91	0	1	0	0	0	0	0	78	55	90	0	0	416	1	1	1	1	2	20	0	0	0	3	6	2	3	50	1	0	50	1	0	0	1240	712	51	58.3	0	1	1	1	1	1	0
18	1	61.25	1	24.84	73.44	1	0	1	1	1	0	0	143	92	86	0	0	1757	1	1	1	1	1	18	1	0	2	3	8.5	2	1	75	1	1	88.24	1	1	0	1976	2403	45.7	47.5	0	1	1	1	1	1	0
19	0	53.36	1	24.21	88.11	1	0	0	0	0	0	0	180	94	100	0	0	654	1	1	3	1	2	24	1	0	0	3	2	1	1	50	1	0	50	1	0	0	2861	3200	56.7	66.67	0	1	2	1	1	1	0
20	0	52.61	1	35.1	93.48	0	1	1	1	0	0	0	133	89	64	0	0	4052	1	1	3	1	1	8	1	0	0	3	2	1	1	50	1	0	50	1	0	0	3566	5264	41.3	36.7	0	1	1	1	0	1	0
22	1	45.66	1	27.55	82.92	0	0	1	0	0	0	0	151	88	94	0	0	318	1	1	1	2	2	33	0	0	0	3	24.5	6	4	83.33	1	1	83.67	1	1	0	3209	3589	54	66.7	0	1	2	1	1	1	0
24	0	67.55	1	22.12	117.06	0	0	0	0	0	0	0	195	92	79	0	0	130	1	1	3	2	1	22	0	0	0	3	15.5	3	2	100	1	1	87.1	1	1	0	1194	1297	58.7	57.3	0	1	2	1	1	1	0
26	0	48.57	1	25.25	91.05	0	0	1	1	0	0	0	126	86	96	0	0	482	1	1	3	1	1	18	0	0	0	3	3	1	0	100	1	1	100	1	1	0	4678	5231	52.3	49	0	1	1	1	1	1	0
29	1	60.48	0	24.91	85.68	0	0	1	0	0	0	0	119	70	66	0	0	171	2	1	1	1	1	15	0	0	3	3	9	3	1	83.33	1	1	88.89	1	1	0	719	701	55.3	62.7	0	1	1	1	1	1	0
31	1	57.24	1	19.03	97.5	0	0	1	0	1	0	0	142	93	84	0	0	145	2	1	1	2	1	15	0	0	3	3	24.5	6	6	75	1	1	75.51	1	1	0	4394	3157	47	51	0	1	1	1	1	1	0
36	0	53.86	1	36.33	95.79	0	0	1	1	0	0	0	148	79	101	0	0	260	1	1	3	3	1	42	0	0	0	3	2	1	0	100	1	1	100	1	1	0	2008	2836	32.7	42.7	0	1	1	1	0	1	0
45	0	47.09	1	26.85	63.53	0	0	0	1	0	0	0	144	89	52	0	0	184	1	1	2	2	1	15	0	0	0	3	9.5	1.5	0	100	1	1	100	1	1	1	3432	3135	45.3	54	0	1	2	1	1	1	0
52	1	50.44	1	25.65	106.47	0	0	0	1	1	0	0	154	72	76	0	0	106	1	1	1	1	2	22	0	0	0	3	23	3	1.5	83.33	1	1	93.48	1	1	0	789	645	59.33	70.33	0	1	1	1	1	1	0
55	1	64.12	1	21.14	87.28	0	0	0	1	0	0	0	98	60	72	0	0	220	1	1	1	2	1	56	0	0	0	3	8.5	2.5	4.5	60	1	0	47.06	0	0	0	3120	2526	42.33	50	0	1	1	1	1	1	0
57	0	47.31	0	35.16	115.22	1	0	0	0	0	0	0	114	75	73	0	0	242	1	1	2	2	1	12	0	0	3	3	4	1	2	0	0	0	50	1	0	0	1871	1844	45	58.75	0	1	1	1	1	0	0
58	0	68	1	29.7	51.59	1	0	0	0	1	0	0	102	68	61	0	0	250	1	1	3	1	1	35	1	0	0	3	7	2	3	50	1	0	57.14	1	0	0	2344	2344	49	65.15	0	1	2	1	1	0	0
60	0	48.17	1	23.37	65.22	0	0	1	1	0	0	0	147	87	75	0	0	118	1	1	3	1	1	46	1	0	0	3	22.5	5	4.5	80	1	1	80	1	1	0	4029	3918	45	48.86	0	1	2	1	1	1	0
61	1	55.01	0	30.67	106.32	0	0	0	1	0	0	0	144	97	58	0	0	360	3	1	1	2	2	22	0	0	2	3	6.5	2.5	2	60	1	0	69.23	1	0	0	3064	2332	34.5	42	0	1	1	1	0	1	0
62	1	41.74	1	21.72	73.19	0	0	0	1	0	0	0	131	86	73	0	0	147	2	1	1	1	2	40	0	0	3	3	14.5	3	5.5	33.33	0	0	62.07	1	0	0	4386	4104	56.67	58.33	0	1	2	1	1	1	0
65	0	59.75	1	25.39	66.56	0	0	0	1	0	0	0	170	90	88	0	0	254	1	1	3	1	2	26	1	0	0	3	17	2	0	100	1	1	100	1	1	0	1571	1571	53.33	62.24	0	1	1	1	1	1	0
66	0	38.3	1	29.05	109.09	0	0	0	0	1	0	0	146	96	80	0	0	133	1	1	3	1	1	30	0	0	0	3	6	2	2	75	1	1	66.67	1	0	1	772	740	54	56.22	0	1	2	1	0	1	0
68	1	59.96	1	24.82	111.7	1	0	1	0	0	0	0	147	78	65	0	0	358	2	1	1	1	2	18	0	0	2	3	9	5	4.5	60	1	0	50	1	0	0	2677	1805	43.67	45.37	0	1	2	0	1	1	0
69	0	68.62	1	25.25	69.26	0	0	0	1	1	0	0	148	68	84	0	0	210	1	1	3	1	1	28	0	0	0	3	27	6.5	2	100	1	1	92.59	1	1	0	1665	1181	45.33	50.29	0	1	1	1	1	1	0
70	1	58.27	1	25.54	58.47	0	0	0	1	0	0	0	122	71	55	0	1	115	1	1	1	1	1	18	1	0	0	3	3	1	4	0	0	0	-33.33	0	0	1	3540	3085	45	49.27	0	1	1	1	1	1	0
76	0	55.17	1	20.83	99.74	1	0	1	0	0	0	1	105	54	58	0	0	1554	1	1	3	1	1	18	0	0	0	3	2	1	0	0	0	0	100	1	1	0	1599	1624	51	52.58	0	1	1	1	1	1	0
77	1	44.94	1	28.13	105.6	0	0	1	0	1	0	0	130	85	80	0	0	60	1	1	1	1	2	15	0	0	2	3	#NULL!	#NULL!	NA	NA	NA	NA	NA	NA	NA	0	2221	1757	46.9	53.49	0	1	1	1	1	1	0
84	1	56.06	1	33.44	80.55	1	0	0	1	0	0	0	165	89	87	0	0	420	1	1	1	1	2	18	0	0	2	3	5	2	3	25	0	0	40	0	0	1	519	523	59.3	62.4	0	1	1	1	1	1	0
86	1	62.16	1	29.96	123.57	0	0	0	1	0	0	0	162	81	80	1	0	358	1	1	1	1	2	34	0	0	3	3	7.5	2.5	0	100	1	1	100	1	1	0	129	129	41.37	49.58	0	1	1	1	1	1	0
94	0	54.67	0	37.57	131.81	1	1	1	1	0	0	0	162	109	65	0	0	1906	1	1	2	3	1	18	1	0	3	3	6	2	0	100	1	1	100	1	1	0	1383	1383	63.64	64.54	0	1	1	1	1	1	0
95	0	65.22	1	25.08	77.13	1	0	1	0	0	0	0	142	87	77	0	0	1797	1	1	3	3	2	18	1	0	0	3	12	3	3.5	66.67	1	0	70.83	1	1	1	1119	1186	50.32	64.4	0	1	2	1	1	1	0
100	0	61.33	1	32.18	59.61	1	0	0	0	0	0	0	152	77	71	0	0	1751	2	1	2	1	2	18	0	0	0	3	#NULL!	#NULL!	NA	NA	NA	NA	NA	NA	NA	0	1998	1998	54.18	55.92	0	1	1	0	1	0	0
104	1	52.92	1	22.72	93.37	1	1	1	0	0	0	0	184	114	85	0	0	175	1	1	1	2	1	15	0	0	2	3	6	2	0	100	1	1	100	1	1	0	110	110	57.31	69.11	0	1	1	1	1	1	0
114	1	48.7	1	32.99	76.94	0	0	1	0	0	0	0	104	60	76	0	0	437	1	1	1	1	2	22	0	0	0	3	3.5	2	1	75	1	1	71.43	1	1	0	296	248	54.21	62.16	0	1	1	1	1	1	0
117	0	63.66	1	26.23	80.56	0	0	0	1	0	0	0	201	124	75	0	0	274	1	1	2	2	1	15	0	0	0	3	2	1	0	100	1	1	100	1	1	0	2926	2334	45.52	47.43	0	1	2	1	0	1	0
118	1	30.87	1	28.73	92.11	0	0	0	0	0	0	0	123	74	76	0	0	284	1	1	1	1	1	18	0	0	2	3	17	2.5	7	20	0	0	58.82	1	0	0	2926	1733	52.17	59.81	0	1	2	1	1	1	0
121	0	48.27	1	27.78	89.92	0	0	1	1	0	1	0	101	70	50	0	0	102	1	1	3	1	2	54	0	0	0	3	24.5	5	2.5	100	1	1	89.8	1	1	0	2488	2067	52.64	53.84	0	1	3	1	1	1	0
122	1	44.3	1	36.13	77.5	0	0	0	1	0	0	1	108	60	88	0	0	1076	2	1	1	1	1	15	0	0	1	0	5.5	2.5	4.5	60	1	0	18.18	0	0	0	1621	1150	42.23	0	0	1	3	1	0	1	0
123	1	75.06	0	26.81	112.52	1	0	1	0	0	0	0	152	80	99	0	0	782	1	1	1	1	1	12	0	0	2	3	20	8	1.5	93.75	1	1	92.5	1	1	0	1678	1257	53.98	62.35	0	1	1	1	1	1	0
124	0	70.02	1	21.11	59.22	0	0	1	0	0	0	0	126	63	64	0	0	148	2	1	2	2	1	15	0	0	2	3	9	2	3	75	1	1	66.67	1	0	0	4301	4429	38.28	44.06	0	1	1	1	1	1	1
125	1	57.9	1	31.4	64.84	0	0	0	0	0	0	0	121	89	112	0	0	129	2	1	1	1	1	15	0	0	0	3	2	1	2	0	0	0	0	0	0	0	3744	3060	38.24	44.86	0	1	3	1	1	1	0
127	1	51.5	1	27.69	85.22	0	0	0	1	0	0	0	119	78	94	1	0	168	1	1	1	1	2	18	0	1	0	3	21.5	5.5	1.5	90.91	1	1	93.02	1	1	0	2168	2168	40.26	39.94	0	1	3	1	1	1	0
128	1	50.6	1	24.68	84.41	0	1	1	0	0	0	0	130	70	79	0	0	120	2	1	1	1	2	24	0	0	2	3	36.5	11	3	90.91	1	1	91.78	1	1	1	107	107	62.69	66.88	0	1	1	1	1	1	0
131	0	52.44	1	29.94	69.88	0	0	0	1	0	0	0	101	70	79	0	0	61	1	1	3	1	1	18	1	0	0	3	29	5	3	90	1	1	89.66	1	1	0	2201	2201	54.9	61.41	0	1	1	1	1	1	0
132	0	52.19	1	23.24	81.73	0	0	0	1	0	0	0	96	61	60	0	0	181	1	1	3	3	2	16	0	0	0	3	10.5	2	0	100	1	1	100	1	1	0	1879	1597	55.39	67.96	0	1	1	1	1	0	0
133	0	68.04	1	22.76	91.35	0	0	0	0	0	0	0	76	48	58	0	0	232	1	1	3	2	1	23	0	0	0	3	5.5	1.5	0	100	1	1	100	1	1	0	3432	2482	55.52	61.33	0	1	1	1	0	1	1
135	0	64.45	1	28.7	79.32	0	0	0	0	0	0	0	121	66	60	0	0	1110	1	1	3	1	3	0	0	0	0	2	2	1	1	50	1	0	50	1	0	0	744	1227	57.89	62.91	0	1	1	1	0	1	0
136	0	48.93	1	26.15	79.73	0	0	0	1	0	0	0	100	71	95	0	0	145	1	1	3	2	1	28	1	0	3	3	6.5	1.5	1	100	1	1	84.62	1	1	0	128	137	61.06	65.56	0	1	1	1	0	1	0
138	1	53.13	0	30.3	132.57	1	0	1	1	0	0	0	171	108	113	0	0	108	1	1	1	1	1	20	0	0	0	3	2	1	0.5	50	1	0	75	1	1	0	1916	1779	46.32	41.77	0	1	3	1	1	1	0
142	0	50.76	1	27.47	89.01	0	0	0	1	0	0	0	130	83	63	0	0	360	1	1	3	1	1	28	0	0	0	3	4	1	1	50	1	0	75	1	1	0	1077	1077	60.01	63.57	0	1	3	1	1	1	0
144	1	53.18	1	22.15	83.56	1	0	0	1	0	0	0	161	113	76	0	0	215	1	1	1	1	0	0	1	0	0	1	18	5.5	20	-27.27	0	0	-11.11	0	0	0	2258	2258	55.52	56.06	0	1	2	1	1	1	0
145	1	49.08	1	27.15	103.73	1	0	0	0	0	0	0	149	95	61	0	0	1749	1	1	1	2	2	26	0	0	0	3	8.5	3	7	16.67	0	0	17.65	0	0	0	2789	2617	59.27	60.2	0	1	1	1	1	1	0
146	1	58.93	1	28.73	79.74	1	0	1	1	0	0	0	188	112	59	0	0	450	1	1	1	1	1	23	0	0	0	3	13	4.5	5.5	77.78	1	1	57.69	1	0	0	2729	2831	46.02	50.65	0	1	2	1	1	1	0
153	0	52.3	1	35.15	83.84	0	0	0	1	1	0	0	134	72	71	0	0	105	2	1	3	1	1	15	0	0	3	3	1.5	1	0	100	1	1	100	1	1	0	146	146	53.8	63.92	0	1	1	1	1	1	0
154	1	51.2	1	30.8	107.88	0	0	0	1	1	1	0	136	85	91	0	0	135	1	1	1	1	2	24	0	0	1	3	10.5	3	3.5	66.67	1	0	66.67	1	0	1	642	750	57.71	62.43	0	1	2	1	1	1	0
157	1	81.5	1	24.72	98.16	1	0	1	0	0	0	0	122	60	78	0	0	133	1	1	1	1	2	28	0	0	0	3	3	1	1.5	50	1	0	50	1	0	0	2658	3353	35.73	37.99	0	1	3	1	1	1	0
158	1	65.78	0	41.14	84.44	1	1	1	1	0	0	0	135	62	78	0	0	131	1	1	1	1	2	18	0	0	2	3	12	3.5	3	71.43	1	1	75	1	1	0	75	75	45.15	59.68	0	1	2	1	1	1	0
160	0	62.06	1	33.88	97.39	1	0	1	1	1	0	0	100	64	83	0	0	421	1	1	2	2	1	16	0	0	0	3	12.5	2.5	2	80	1	1	84	1	1	0	1179	1192	40.71	46.52	0	1	3	1	1	1	0
161	0	59.18	1	28.93	51.66	0	0	0	1	0	0	0	138	78	72	0	0	407	1	1	3	1	1	12	0	0	3	3	11	1.5	1.5	100	1	1	86.36	1	1	0	2250	2050	35.46	48.31	0	1	3	1	1	1	1
162	1	60.31	1	22.13	82.53	1	1	1	1	0	0	0	119	72	82	0	0	163	1	1	1	1	1	18	0	0	2	3	9.5	3.5	2	71.43	1	1	78.95	1	1	0	754	754	62.05	63.17	0	1	3	1	1	1	0
163	1	57.52	1	25.83	63.57	0	0	0	0	1	1	0	110	65	86	0	0	307	3	1	1	1	2	18	0	0	0	2	10.5	3.5	0	100	1	1	100	1	1	0	4076	4076	45.53	52.62	0	1	1	1	1	1	0
167	1	47.15	1	22.98	109.69	0	1	0	1	0	0	0	136	91	82	0	0	145	1	1	1	2	2	15	0	0	3	3	21.5	5.5	3	90.91	1	1	86.05	1	1	0	239	239	53.42	64.7	0	1	3	1	1	1	0
168	1	62.01	1	36.06	89.13	0	0	0	1	0	0	0	148	91	75	0	0	310	2	1	1	2	1	18	0	0	2	3	17	4	3	62.5	1	0	82.35	1	1	0	2371	2320	41.53	56.2	0	1	1	1	1	1	0
169	0	35.1	1	18.71	106.06	0	0	0	1	1	0	0	114	70	72	0	0	168	1	1	3	1	1	15	0	0	3	3	30.5	5	5	90	1	1	83.61	1	1	0	456	430	63.16	63.8	0	1	3	1	1	1	0
170	0	50.86	1	30.69	92.78	0	0	0	1	0	0	0	145	89	54	0	0	134	1	1	3	1	1	56	0	0	3	3	6.5	2	0	100	1	1	100	1	1	0	878	878	57.83	60.08	0	1	3	1	1	1	0
171	0	53.57	1	21.26	78.28	0	0	0	1	0	0	0	138	72	58	0	0	160	1	1	3	1	1	23	0	0	0	3	15.5	2	2	100	1	1	87.1	1	1	0	1200	1334	50.53	62.87	0	1	3	1	0	1	0
172	1	75.32	1	25.31	90.83	1	0	0	1	0	0	0	131	72	72	0	0	455	2	1	1	2	1	54	0	0	3	3	5.5	2.5	2	60	1	0	63.64	1	0	0	2156	1442	53.47	65.52	0	1	1	1	1	1	0
173	0	42.84	1	34.72	82.94	0	1	0	0	0	0	0	131	86	64	0	0	105	1	1	3	2	1	24	0	0	0	3	3	1	0	100	1	1	100	1	1	0	265	265	37.51	44.03	0	1	3	1	1	1	0
174	0	53.14	1	23.78	91.96	0	0	0	1	0	0	0	101	59	105	0	0	110	2	1	3	2	3	0	0	0	3	3	16	5	4	80	1	1	75	1	1	1	3465	2373	49.63	51.08	0	1	3	1	1	1	0
177	0	59.63	0	18.36	134.76	0	0	1	1	0	0	0	116	70	55	0	0	128	2	1	3	1	1	18	0	0	2	3	#NULL!	#NULL!	NA	NA	NA	NA	NA	NA	NA	0	1841	2221	56.84	71.95	0	1	3	1	0	1	0
178	0	58.4	0	29.52	182.45	0	0	1	1	0	0	1	141	73	66	0	0	200	1	1	3	1	1	23	1	0	0	3	17.5	2.5	2	100	1	1	88.57	1	1	0	3041	2817	47.55	54.22	0	1	3	1	1	1	0
187	0	50.69	1	31.95	75.41	1	0	1	1	0	0	0	130	80	60	0	0	211	1	1	3	1	1	23	0	0	0	3	9	2.5	0.5	100	1	1	94.44	1	1	0	1078	1078	54.69	0	0	1	1	1	1	1	0
189	0	53.23	1	25.06	93.26	1	0	1	0	0	0	0	172	109	73	0	0	52	1	1	3	1	2	12	1	0	0	3	2	1	0	100	1	1	100	1	1	0	152	152	59.35	60.39	0	1	3	1	1	1	0
190	0	52.5	1	28.72	83.78	1	0	0	0	0	0	0	166	93	100	0	0	285	2	2	2	1	0	0	0	0	3	3	3	1	3	0	0	0	0	0	0	0	608	519	48.99	59.4	0	1	1	1	1	1	0
191	1	54.92	1	25.08	48.58	1	0	0	0	0	0	0	121	80	105	1	0	125	1	1	1	1	2	58	1	1	0	3	5.5	4	6	0	0	0	-9.09	0	0	0	4312	4877	48.75	51.14	0	1	3	1	1	1	0
196	1	64.87	1	22.6	46.2	1	1	1	0	1	0	0	111	56	48	0	0	105	1	1	1	2	1	23	0	0	0	3	18.5	5	4	70	1	1	78.38	1	1	0	1927	3783	59.93	65.67	0	1	3	0	1	1	0
201	0	66.79	0	18.96	111.2	1	0	0	1	0	0	0	107	59	59	0	0	154	1	1	3	1	2	38	0	0	0	3	27.5	4	3	100	1	1	89.09	1	1	0	1791	2179	47.73	51.88	0	1	3	1	1	1	0
203	0	74.66	1	30.12	43.83	1	0	1	1	0	0	0	116	64	46	0	0	156	1	1	3	1	1	38	0	0	0	2	20.5	3	10.5	33.33	0	0	48.78	0	0	0	6995	8784	49.5	62.49	0	1	3	1	1	1	0
205	0	36.61	1	31.88	96.43	0	0	1	0	0	0	0	139	88	61	0	0	189	1	1	3	1	2	14	0	0	0	3	11.5	2.5	1	100	1	1	91.3	1	1	0	608	836	50.81	63.48	0	1	3	1	1	1	0
206	1	62.63	1	25.46	85.29	1	0	1	0	0	0	0	111	65	55	0	0	538	1	1	1	3	2	44	0	0	0	3	14.5	2.5	13	-80	0	0	10.34	0	0	0	4755	6016	49.42	65.05	0	1	3	1	1	0	0
207	0	47.08	1	24.86	83.46	1	0	1	1	0	0	0	94	57	85	0	0	259	1	1	3	1	1	18	0	0	0	3	3.5	1.5	1.5	66.67	1	0	57.14	1	0	1	2231	2434	53.4	68.28	0	1	3	1	1	1	0
208	0	65.27	1	33.33	85.76	1	1	1	1	0	0	1	189	84	69	0	0	325	1	1	3	2	1	14	0	0	0	3	4.5	1.5	2	66.67	1	0	55.56	1	0	0	3383	1843	63.55	63.78	0	1	3	1	1	1	0
211	0	55.28	1	26.85	67.62	0	0	1	1	0	0	0	105	70	41	0	0	109	1	1	3	3	1	24	0	0	0	3	3	1.5	1	133.33	1	1	66.67	1	0	0	2168	2035	52.45	69.97	0	1	3	1	1	1	0
212	1	25.86	1	28.65	73.99	0	0	0	1	0	0	0	155	100	61	0	0	244	1	1	1	1	2	15	0	0	2	3	14	5	8.5	40	0	0	39.29	0	0	0	1975	2628	52.09	56.69	0	1	3	1	1	1	0
216	1	44.18	1	38.3	74.01	1	1	1	1	1	0	0	208	125	70	0	0	214	1	1	1	1	2	50	0	0	3	3	8	3	2.5	50	1	0	68.75	1	0	0	94	90	56.81	58.51	0	1	3	1	1	1	0
219	0	56.4	1	24.34	55.58	1	1	1	0	0	1	0	85	65	63	1	0	125	1	1	3	1	1	30	1	0	0	3	34	5.5	0.5	90.91	1	1	98.53	1	1	0	1768	2728	35.5	35.81	0	1	1	1	1	1	0
220	0	66.33	1	22.32	80.96	0	0	0	0	0	0	0	105	60	73	0	0	344	1	1	3	1	1	23	0	0	0	3	3	1	1.5	50	1	0	50	1	0	0	4261	3593	56.42	50.38	0	1	3	1	1	1	0
222	1	59.62	1	20.28	98.18	0	0	0	1	0	0	0	123	77	56	0	0	150	1	1	1	2	2	30	1	0	3	3	5.5	1	0	100	1	1	100	1	1	0	1204	1064	60.04	68.16	0	1	3	1	1	1	0
224	0	50.24	1	26.06	93.02	0	0	0	0	0	0	0	182	115	74	0	0	564	2	1	3	1	1	15	1	0	3	3	2	1	0	100	1	1	100	1	1	0	1031	885	48.57	51.56	0	1	1	1	1	1	0
226	1	69.94	1	22.6	82.27	1	1	1	0	0	0	0	131	84	76	0	0	505	1	1	1	1	2	18	0	0	2	3	3	2	2	50	1	0	33.33	0	0	0	2482	2095	46.71	46.78	0	1	3	1	0	1	0
227	0	47.74	1	25.31	92.66	0	0	0	1	0	0	0	125	70	43	0	0	113	1	1	3	1	1	28	0	0	2	3	6.5	2	0	100	1	1	100	1	1	0	299	397	55.74	0	0	1	3	1	1	1	0
229	0	62.45	1	19.93	105.32	0	0	0	1	0	0	0	124	70	42	0	0	143	1	1	3	2	1	29	0	0	0	3	14	2	6	50	1	0	57.14	1	0	0	1911	1923	51.34	55.09	0	1	3	1	0	1	0
232	0	62.3	1	19.68	87.79	0	1	0	0	0	0	0	122	63	87	0	0	136	1	1	2	2	1	24	0	0	2	3	16.5	3	1.5	83.33	1	1	90.91	1	1	0	999	1518	49.66	56.63	0	1	3	1	1	1	0
234	0	51.29	1	25.99	82.02	1	0	0	1	0	0	0	118	75	78	0	0	151	1	1	2	1	1	14	0	0	0	3	4	1	0	100	1	1	100	1	1	0	959	751	48.17	55.18	0	1	3	1	1	1	0
235	0	72.54	1	29.01	78.46	1	1	0	1	0	0	0	127	64	98	0	0	292	1	1	3	2	1	15	0	0	2	3	2	1	0.5	50	1	0	75	1	1	0	1589	2075	55.05	58.53	0	1	3	1	1	1	0
237	1	65.77	1	30.16	84.45	1	1	0	1	0	0	0	160	85	68	1	0	350	1	1	1	3	2	22	0	0	0	3	13.5	3	14.5	-16.67	0	0	-7.41	0	0	0	1910	1910	49.59	56.8	0	1	3	1	1	1	0
238	0	53.55	1	30.1	116.3	0	0	0	1	0	0	0	173	103	89	0	0	500	2	1	3	1	1	18	1	0	3	3	#NULL!	#NULL!	NA	NA	NA	NA	NA	NA	NA	0	3503	2334	53.33	60.36	0	1	3	1	1	1	0
239	1	50.03	1	18.5	76.52	0	0	1	0	1	0	0	110	78	84	0	0	125	3	1	1	1	2	40	0	0	2	3	6.5	3	1.5	133.33	1	1	76.92	1	1	0	2316	2525	51.19	54.42	0	1	3	1	1	0	0
240	1	45.41	0	28.95	134.24	0	0	1	1	0	0	0	80	53	74	1	1	186	1	1	1	1	2	12	0	0	3	3	13	3.5	0.5	100	1	1	96.15	1	1	0	751	841	64.65	73.66	0	1	3	1	1	1	0
243	1	66.25	0	27.92	164.8	1	0	1	1	0	0	0	149	69	70	0	0	106	1	1	1	1	2	23	0	0	1	3	15.5	3	4	66.67	1	0	74.19	1	1	0	601	590	54.98	66.44	0	1	3	1	1	1	0
245	0	64.96	0	33.71	80.23	1	0	0	0	1	0	0	111	56	90	0	1	2005	1	2	3	1	0	0	1	0	0	0	#NULL!	#NULL!	NA	NA	NA	NA	NA	NA	NA	0	1779	1277	49.06	55.33	0	1	2	1	1	1	1
246	0	47.67	1	35.14	109.45	1	0	0	1	0	0	0	121	73	83	0	0	85	2	1	3	1	1	28	0	0	3	3	19.5	4	14	37.5	0	0	28.21	0	0	0	1879	1720	59.27	68.09	0	1	3	1	1	1	0
249	0	62.16	1	37.47	95.88	1	1	1	1	1	0	0	170	95	55	0	0	100	1	1	3	2	1	30	0	0	0	3	7.5	2	1.5	75	1	1	80	1	1	0	1033	1050	50.09	52.82	0	1	3	1	1	1	0
254	1	55.1	1	25.35	72.42	0	0	1	0	0	0	0	165	69	57	1	0	146	1	1	1	2	1	23	0	0	0	3	9	3	3.5	66.67	1	0	61.11	1	0	0	1118	1220	61.4	61.75	0	1	3	1	0	1	0
258	0	59.12	1	26.17	82.87	0	0	0	1	0	0	0	110	65	84	0	0	60	1	1	3	3	1	26	0	0	3	3	7	2.5	0	100	1	1	100	1	1	0	1436	1436	47.51	59.05	0	1	3	1	1	1	0
263	0	69.12	1	27.16	87.18	1	0	1	1	0	0	0	160	80	75	0	0	141	1	1	2	1	1	16	0	0	3	3	13.5	2.5	3.5	60	1	0	74.07	1	1	0	792	502	66.73	77.63	0	1	2	1	1	1	0
265	0	50.24	0	20.2	101.65	1	0	0	0	0	0	1	123	74	63	0	0	183	1	1	3	1	2	0	0	0	3	3	4	1	0.5	50	1	0	87.5	1	1	0	943	1100	63.32	64.79	0	1	3	1	1	1	0
269	0	51.79	1	37.04	82.92	1	0	1	1	0	1	0	142	80	98	0	0	152	1	1	2	2	1	16	0	0	3	3	10.5	1	1	100	1	1	90.48	1	1	0	820	820	53.25	56.21	0	1	3	1	1	1	0
272	1	52.18	1	36.45	89.74	1	1	1	1	0	0	0	143	82	93	0	0	3606	1	1	1	1	2	23	0	0	3	3	#NULL!	#NULL!	NA	NA	NA	NA	NA	NA	NA	0	2973	2598	#NULL!	71.8	0	1	3	1	1	1	0
275	1	58.49	1	24.02	75.96	1	0	1	1	0	0	0	119	90	88	0	0	278	1	1	1	2	1	26	0	0	1	3	11	3	7	16.67	0	0	36.36	0	0	0	8149	7152	33.55	33.07	0	1	3	1	1	1	0
298	0	60.64	1	26.22	113.4	0	0	0	1	0	0	0	117	76	64	0	0	1173	1	1	3	2	1	18	1	0	1	3	#NULL!	#NULL!	NA	NA	NA	NA	NA	NA	NA	0	1051	1280	44.96	51.11	0	1	3	1	1	1	0
308	1	62.45	1	26.62	87.74	0	0	0	0	0	0	0	210	110	67	0	0	170	1	1	1	2	1	26	0	0	2	3	6	1	6	0	0	0	0	0	0	0	516	547	61.66	63.65	0	1	3	1	1	1	0
339	1	48.27	1	30.3	99.42	0	0	0	0	0	0	0	161	99	72	0	0	254	1	1	1	1	0	0	0	0	1	3	20.5	7.5	11	60	1	0	46.34	0	0	0	1038	814	60.85	#NULL!	0	1	3	1	1	1	0
1	0	51.8	1	29.07	101.02	1	0	1	0	0	0	0	182	106	76	0	0	216	1	1	3	1	1	23	0	0	0	3	13.5	3	6.5	50	1	0	51.85	1	0	0	3300	1761	53.7	51.3	1	1	2	1	1	1	0
6	0	53.97	1	29.63	116.11	0	0	1	1	1	0	0	135	85	76	0	0	10429	1	1	2	2	1	18	0	0	0	3	2	1	0	100	1	1	100	1	1	0	1699	1399	44	46.7	1	1	1	0	1	1	0
11	1	60.04	1	26.99	51.97	0	0	0	0	1	0	0	125	50	55	0	0	197	1	1	1	3	2	68	1	1	0	3	22	5	5.5	60	1	0	75	1	1	0	22068	7668	43	37	1	1	2	1	0	1	0
17	1	72.47	1	28.03	76.46	1	0	0	1	0	0	0	162	69	70	0	0	710	2	1	1	1	1	15	1	0	3	3	14	4	9.5	25	0	0	32.14	0	0	0	2910	2289	30.3	43	1	1	1	1	1	1	0
25	0	58.16	1	23.88	53.73	0	0	1	0	0	0	0	95	62	73	0	0	144	1	1	3	1	1	15	0	0	0	3	11	3	NA	NA	NA	NA	NA	NA	NA	0	3304	3660	42.7	45.7	1	1	2	1	1	1	0
27	0	64.33	1	28.69	99.74	0	0	0	1	0	0	0	130	80	80	0	0	141	1	1	3	1	1	51	1	0	0	3	22	4.5	6	66.67	1	0	72.73	1	1	0	3534	3042	44.33	54	1	1	1	1	1	1	0
28	1	55.5	1	32.6	101.17	1	0	0	1	0	0	0	129	81	65	0	0	133	1	1	1	1	2	32	0	0	0	3	32	5	6.5	100	1	1	79.69	1	1	0	2352	2820	42.3	61.5	1	1	2	1	1	1	0
30	0	40.73	0	23.53	49.55	0	0	1	1	0	0	0	113	73	47	0	0	110	1	1	3	1	2	18	1	0	0	0	23	3	2.5	83.33	1	1	89.13	1	1	0	3640	3747	37.3	38.25	1	1	2	1	0	1	0
32	1	50.63	1	26.37	92.87	0	0	0	1	0	0	0	156	104	100	0	0	959	2	2	1	1	0	0	0	0	3	3	32.5	7	NA	NA	NA	NA	NA	NA	NA	0	2554	2554	38	52.7	1	1	1	1	1	1	0
34	0	56.77	1	33.52	125.87	1	1	0	1	0	0	0	131	83	93	0	0	1519	1	1	3	2	1	15	0	0	1	1	6.5	1.5	5	0	0	0	23.08	0	0	0	417	360	50	56.3	1	1	1	1	0	1	0
37	1	78.18	1	23.66	107.7	1	1	1	0	0	0	0	112	67	72	0	0	670	1	1	1	1	2	33	0	0	0	3	18.5	6.5	10	53.85	1	0	45.95	0	0	0	3982	3617	42.3	46.3	1	1	1	1	1	1	0
39	0	51.62	1	23.67	92.5	1	1	0	0	0	0	0	130	70	72	0	0	245	1	1	3	1	2	63	0	0	0	3	3	1	0	100	1	1	100	1	1	0	1192	1192	48.3	48	1	1	1	1	1	1	0
40	1	54.27	1	38.37	68.63	1	0	0	1	0	0	0	207	116	92	0	0	9385	2	1	1	1	2	30	0	0	3	3	3	1	1	50	1	0	66.67	1	0	0	1328	1144	56	49.3	1	1	1	1	1	1	0
41	0	66.17	1	22.86	97.63	1	0	0	0	0	0	0	126	65	75	0	0	94	1	1	3	2	1	18	1	0	0	3	9	2.5	5.5	20	0	0	38.89	0	0	0	940	880	56	58.67	1	1	1	1	1	1	0
42	0	53.56	1	29.32	73.69	1	0	0	0	0	0	0	180	100	60	0	0	334	1	1	2	2	1	23	1	0	0	3	6	2	0	100	1	1	100	1	1	0	2366	2343	52.78	49.15	1	1	2	1	1	1	0
46	0	68.22	0	25.71	80.74	0	1	0	0	0	0	0	109	65	78	0	0	117	1	1	2	2	2	36	1	0	0	3	15	2.5	8	60	1	0	46.67	0	0	0	2889	2143	48.7	45.3	1	1	1	1	1	1	0
50	0	44.63	1	26.78	99.52	0	0	0	1	0	0	0	91	57	52	0	0	215	1	1	2	1	1	18	1	0	0	3	8	2	3	50	1	0	62.5	1	0	0	2897	3803	36	43	1	1	1	1	1	1	0
51	1	79.95	1	24.06	95.44	1	0	0	1	0	0	1	140	90	72	0	0	150	1	1	1	1	1	35	0	0	0	3	23	6	1.5	91.67	1	1	93.48	1	1	0	1038	1277	54.67	60.67	1	1	1	1	1	1	0
53	1	59.89	1	34.29	57.03	1	0	0	1	0	0	0	112	64	75	0	0	414	2	1	1	1	2	68	1	0	2	2	27	6	9.5	50	1	0	64.81	1	0	0	4228	4228	34	39	1	1	1	1	1	1	0
54	1	65.74	1	37.81	74.17	1	1	1	0	1	0	0	130	80	75	0	0	306	1	1	1	3	2	27	1	0	0	3	7	1	2.5	-200	0	0	64.29	1	0	0	2699	4307	44.67	43.3	1	1	2	1	1	1	0
59	0	65.98	1	25.83	60.55	0	0	0	1	0	0	0	120	85	72	0	0	317	3	1	3	2	2	38	0	0	2	3	21.5	3	7.5	50	1	0	65.12	1	0	1	3127	3127	48.33	52.89	1	1	1	1	1	1	0
71	0	49.48	1	29.51	82.62	0	0	0	1	0	0	0	136	79	97	0	0	115	1	1	2	1	1	15	1	0	0	3	7.5	1.5	0	33.33	0	0	100	1	1	0	3637	3520	39	43.85	1	1	2	1	1	1	0
81	1	43.59	1	23.15	100	0	0	0	1	0	0	0	101	60	60	0	0	218	1	1	1	2	1	26	1	0	0	3	29.5	7	4.5	92.86	1	1	84.75	1	1	0	7174	5762	38.75	48	1	1	2	1	1	1	0
82	1	62.93	1	30.84	69.68	1	0	1	0	0	0	0	112	69	102	0	0	143	1	1	1	1	2	34	1	1	0	3	12.5	3.5	6.5	42.86	0	0	48	0	0	0	4836	5180	38.25	33.36	1	1	2	1	1	1	0
83	0	52.28	1	21.05	64.14	0	0	0	1	0	0	0	150	91	53	0	0	205	2	1	3	2	1	15	0	0	3	3	5.5	1	1	100	1	1	81.82	1	1	0	1749	1831	53.91	56.37	1	1	1	1	1	1	0
85	0	69.79	1	24.82	65.21	0	0	0	0	0	0	0	110	70	75	0	0	435	1	1	3	1	1	28	1	0	0	3	3	1	0	100	1	1	100	1	1	0	1356	1332	34.2	38.5	1	1	1	1	0	0	0
87	1	70.52	1	31.48	109.98	0	0	0	0	0	0	0	130	74	63	0	0	106	1	1	1	1	1	18	1	0	0	3	15.5	4.5	7	55.56	1	0	54.84	1	0	0	2705	2470	42.33	43.49	1	1	2	1	1	1	0
88	0	43.53	1	29.06	77.78	1	1	1	0	0	0	0	147	83	69	0	0	235	1	1	2	1	2	18	0	0	0	3	3	1	0	100	1	1	100	1	1	1	662	768	56.41	53	1	1	2	1	1	1	0
89	1	58.45	1	25.1	130.03	0	1	0	1	0	0	0	153	100	115	0	0	985	1	1	1	1	2	22	0	0	0	3	10.5	3	5	33.33	0	0	52.38	1	0	0	3561	2405	34.64	39.08	1	1	1	1	1	1	0
92	0	61.23	1	35.64	71.72	1	0	1	1	0	0	0	132	87	65	0	0	283	2	1	3	1	1	18	1	0	3	3	9	3	1.5	NA	NA	NA	NA	NA	NA	0	2621	2621	44.98	52.16	1	1	1	1	1	1	0
93	0	38.63	1	22.16	104.02	1	1	1	0	0	0	0	160	97	80	0	0	303	2	1	2	1	2	36	1	0	0	3	2	1	1	0	0	0	50	1	0	0	2422	1196	51.04	55.2	1	1	1	1	1	1	0
96	1	56.49	1	26.08	104.05	0	0	1	1	0	0	0	106	70	74	0	0	402	1	1	1	2	1	26	1	0	2	3	6.5	2	3	25	0	0	53.85	1	0	0	1695	1064	50.59	60.08	1	1	2	1	1	1	0
98	1	65.3	1	23.41	99.44	0	0	1	0	0	0	0	148	110	107	0	0	3345	1	1	1	1	2	39	0	0	0	2	30	8	22	37.5	0	0	26.67	0	0	1	1839	1994	40.4	42.57	1	1	1	1	0	1	0
99	1	56.37	1	29.41	97.8	1	0	1	1	0	0	0	126	73	75	0	0	135	1	1	1	2	1	18	1	0	0	3	7.5	3	4.5	50	1	0	40	0	0	1	838	1317	66.28	70.17	1	1	2	1	1	1	0
102	1	23.11	1	24.25	89.51	0	0	0	0	0	0	0	154	83	90	0	0	1622	1	1	1	1	0	0	1	1	1	1	14	2	11.5	50	1	0	17.86	0	0	0	4010	3548	34.3	43.75	1	1	1	1	1	1	0
105	1	31.06	1	34.94	112.08	0	0	0	0	0	0	0	140	89	83	0	0	363	1	1	1	1	1	18	0	0	0	3	16.5	5.5	8.5	54.55	1	0	48.48	0	0	0	7398	7398	31.6	37.09	1	1	2	1	0	1	0
111	1	72.74	1	21.8	63.26	1	0	1	1	0	0	1	135	83	93	0	0	245	1	1	1	1	2	18	0	0	3	3	37.5	8	5.5	75	1	1	85.33	1	1	1	7111	5909	39.27	52.92	1	1	1	1	1	1	1
112	1	68.49	0	26.57	136.54	1	0	0	1	1	0	0	117	70	70	0	1	157	1	1	1	2	1	25	0	1	0	3	15	4	8	25	0	0	46.67	0	0	0	6910	6746	37.05	30.65	1	1	3	1	1	1	1
113	0	56.56	1	26.35	74.64	0	0	1	1	0	0	0	158	82	69	0	0	242	2	1	2	3	1	26	0	0	3	3	30	5	0	100	1	1	100	1	1	0	2545	2555	35	38.33	1	1	3	1	1	1	0
116	0	45.43	1	25.95	94.94	0	0	0	1	0	0	0	102	74	57	0	0	307	1	1	3	1	0	0	1	0	0	0	22.5	4	1.5	100	1	1	93.33	1	1	0	725	607	58.93	50.75	1	1	0	1	1	1	0
119	1	53.48	0	25.34	160.26	0	0	0	1	0	0	0	138	73	54	0	0	192	1	1	1	1	1	24	1	0	0	2	27	5.5	13	63.64	1	0	51.85	1	0	1	890	925	44.17	56.82	1	1	2	1	1	1	0
120	1	47.78	1	30.12	62.09	0	0	1	1	0	0	0	130	80	80	0	0	1200	1	1	1	2	2	30	1	0	2	3	#NULL!	#NULL!	NA	NA	NA	NA	NA	NA	NA	0	1640	1221	47.65	46.68	1	1	3	1	0	1	0
126	1	63.64	1	33.12	86.2	1	0	0	0	1	0	0	156	94	68	0	1	478	2	1	1	1	2	18	0	0	0	3	5	2	4	25	0	0	20	0	0	0	2637	2401	53.22	54.31	1	1	3	1	1	1	0
129	1	58.62	1	32.85	86.44	1	1	0	0	0	0	0	151	93	62	0	0	2638	1	1	1	1	2	18	0	0	0	3	5.5	2	6	50	1	0	-9.09	0	0	0	1709	2967	42.86	45.68	1	1	1	1	1	1	0
130	0	45.22	1	25.95	83.08	0	0	0	1	0	0	0	160	104	76	0	0	157	2	1	3	1	1	23	0	0	3	3	25	5	0	100	1	1	100	1	1	0	1706	1523	51.11	53.59	1	1	1	1	1	0	0
134	1	51.26	1	27.99	113.36	0	0	0	0	0	0	0	130	60	59	0	0	539	1	1	1	2	2	18	1	0	0	3	8	2	4.5	50	1	0	43.75	0	0	0	4010	3452	60.54	63.64	1	1	3	1	1	1	0
140	1	46.93	1	26.73	71.47	0	1	1	1	0	0	0	122	85	88	0	0	328	1	1	1	1	1	22	1	1	0	3	14	2.5	1.5	60	1	0	89.29	1	1	0	5782	6095	37.86	0	1	1	2	1	1	1	0
141	1	52.64	1	28.41	81.59	0	0	0	1	0	0	0	110	73	69	0	0	377	3	1	1	2	2	18	1	0	3	3	16	4.5	5	66.67	1	0	68.75	1	0	0	2687	2679	47.34	56.15	1	1	1	1	1	1	0
147	1	63.5	0	19.53	174.78	1	1	0	0	0	0	0	131	81	77	0	1	456	1	1	1	1	2	22	0	1	0	3	5	2	3.5	25	0	0	30	0	0	0	749	437	24.12	29.31	1	1	1	1	1	1	1
148	1	64.35	1	24.77	86	1	0	1	0	0	0	0	104	73	85	0	0	699	1	1	1	1	2	30	0	0	2	3	6	2	3.5	0	0	0	41.67	0	0	0	3371	2307	41.82	52.7	1	1	1	1	1	1	0
151	1	41.26	1	31.22	49.05	0	0	1	1	0	0	0	139	73	88	0	0	250	2	1	1	2	1	20	0	0	2	3	16.5	4	9	37.5	0	0	45.45	0	0	0	3604	2305	33.66	39.15	1	1	3	1	1	1	0
159	1	60.62	1	30.39	77.3	0	0	0	0	0	0	0	147	71	54	0	0	135	1	1	1	1	2	18	0	0	0	3	11.5	3	3	50	1	0	73.91	1	1	0	2629	2629	44.61	54.46	1	1	3	1	1	1	0
165	1	64.04	1	25.38	87.3	0	0	1	0	1	0	0	142	80	64	0	0	74	2	1	1	2	1	23	0	0	3	3	12	3	3.5	66.67	1	0	70.83	1	1	0	2247	2413	44.96	48.67	1	1	3	1	1	1	0
166	0	75.94	1	22.28	38.44	0	1	0	1	0	0	0	140	81	58	0	0	180	3	1	3	1	1	30	0	0	0	3	13	3.5	5	57.14	1	0	61.54	1	0	0	7439	5641	41.83	38.61	1	1	1	1	1	1	0
176	0	63.4	1	27.34	60.42	1	0	1	1	0	0	0	100	61	38	0	1	215	1	1	2	2	2	22	1	0	0	3	19	2	1.5	50	1	0	92.11	1	1	1	8075	7560	40.18	40.82	1	1	3	1	1	1	0
180	0	75.53	1	25.38	61.44	1	0	1	1	0	0	0	120	100	40	0	0	555	3	1	3	1	1	20	0	0	1	3	31	3	7.5	100	1	1	75.81	1	1	0	7075	7258	47.54	45.39	1	1	1	1	1	1	0
181	1	42.87	0	27.38	104.98	0	1	0	1	1	0	0	100	70	72	0	0	430	1	1	1	3	1	18	0	0	0	3	20	5.5	20	18.18	0	0	0	0	0	0	2168	1983	37.37	0	1	1	1	1	1	1	1
183	1	55.01	1	32.19	85.22	1	1	1	0	0	0	1	130	81	95	0	0	163	1	1	1	1	2	34	0	0	0	3	25	8	9.5	68.75	1	0	62	1	0	0	2941	2397	31.4	39.11	1	1	3	1	1	1	0
185	1	73.76	1	26.23	76.19	1	0	1	0	0	0	0	107	69	138	0	0	180	1	1	1	2	2	22	0	0	0	3	16	6	6.5	66.67	1	0	59.38	1	0	0	3866	4922	47.73	49.41	1	1	3	1	1	1	0
186	1	52.27	1	22.65	93.6	1	1	1	1	0	0	0	96	74	109	0	1	446	1	1	1	2	2	33	0	1	0	3	23.5	3	0	100	1	1	100	1	1	0	6639	4242	27.53	21.5	1	1	3	1	1	1	0
192	1	56.28	1	26.01	84.82	1	0	1	0	0	0	0	117	73	63	0	0	180	1	1	1	1	2	18	1	0	0	3	7.5	2	2	100	1	1	73.33	1	1	0	1708	1708	51.7	60.54	1	1	3	1	1	1	0
193	1	52.19	1	26.32	99.34	1	1	1	1	0	0	0	110	70	88	0	0	240	3	1	1	1	2	26	0	0	3	3	15	6	5	100	1	1	66.67	1	0	0	4666	5310	32.2	30.38	1	1	3	1	1	1	0
194	1	56.47	1	24.97	59.42	1	0	1	1	0	0	0	112	77	131	0	1	110	1	1	1	1	2	12	0	1	0	3	28	8	14.5	50	1	0	48.21	0	0	0	6204	6020	26.26	38.32	1	1	1	1	0	1	1
195	0	72.99	0	28.8	82.68	0	0	1	0	1	0	0	117	73	63	0	1	267	1	1	3	2	1	26	0	1	0	3	7.5	2	2	75	1	1	73.33	1	1	0	2768	2715	51.34	59.85	1	1	3	1	1	1	0
197	1	74.66	0	35.21	79.03	1	1	1	0	0	0	0	115	70	72	0	0	210	1	1	1	1	1	48	0	0	0	3	10.5	3	1	83.33	1	1	90.48	1	1	0	3300	3300	30.47	32.46	1	1	3	1	1	1	1
198	1	53.68	1	24.22	93.1	0	0	0	1	0	0	0	147	97	72	0	0	335	3	1	1	1	2	15	0	0	3	3	26	8	3	81.25	1	1	88.46	1	1	0	5905	5318	46.13	42.7	1	1	3	1	1	1	0
199	1	67.18	1	24.31	81.83	0	0	1	0	0	0	0	115	70	70	0	0	674	1	1	1	2	1	30	0	0	0	2	4	1	3.5	0	0	0	12.5	0	0	0	6225	7351	28.72	29.35	1	1	3	1	1	1	1
200	0	68.28	0	24.88	116.8	0	0	0	1	0	0	1	165	68	60	0	0	164	1	1	3	1	1	23	1	0	0	3	17	3	4	83.33	1	1	76.47	1	1	0	3731	3684	42	46.68	1	1	1	1	1	1	0
202	1	49.74	1	29.75	73.94	0	1	0	0	0	0	0	90	67	118	0	0	350	1	1	1	1	2	30	0	0	2	3	4	2	4	0	0	0	0	0	0	0	3172	2695	33.14	31.04	1	1	3	1	1	1	0
204	1	60.53	1	30.82	97.88	0	1	0	0	0	0	0	184	114	88	0	0	273	1	1	1	2	2	22	1	0	3	3	2	-1	2	200	1	1	0	0	0	0	2161	2161	50.75	60.18	1	1	3	1	1	1	0
210	0	73.03	1	33.88	97.21	1	0	0	0	0	0	0	119	78	56	0	0	405	1	1	2	3	1	15	0	0	0	3	2	1	0.5	50	1	0	75	1	1	0	3986	3129	40.68	43.72	1	1	3	1	1	1	0
213	1	73.71	1	32.91	75.23	0	0	0	1	0	0	0	143	94	62	0	1	79	1	1	1	1	2	26	0	0	1	3	16	4	3	75	1	1	81.25	1	1	0	3345	3928	50.49	51.87	1	1	3	1	1	1	0
215	0	64.93	1	32.41	88.3	0	0	1	1	0	0	0	139	74	71	0	0	241	1	1	3	1	1	59	0	0	0	2	9.5	3	6.5	33.33	0	0	31.58	0	0	1	2896	2969	48.87	58.25	1	1	3	1	1	1	0
221	0	48.81	1	30.41	75.99	1	0	1	0	1	0	0	122	89	66	0	0	204	1	1	3	1	2	12	0	0	0	3	2	1	0	100	1	1	100	1	1	0	2344	2107	46.2	59.94	1	1	3	1	1	1	0
228	1	77	0	27.77	99.3	1	0	1	1	1	0	0	123	80	93	0	0	254	4	3	1	3	0	0	0	0	3	3	8.5	3	3.5	50	1	0	58.82	1	0	0	12227	9404	30.69	27.32	1	1	1	1	1	1	1
230	1	72.86	1	28.04	52.28	1	0	1	1	0	0	0	137	59	59	0	0	90	1	1	1	1	1	22	0	0	0	3	25.5	7	11	64.29	1	0	56.86	1	0	0	6504	6193	40.57	38.31	1	1	3	1	1	1	0
231	1	44.14	0	24.69	102.78	0	0	0	0	1	0	0	97	67	66	0	0	130	2	1	1	1	1	26	0	0	2	2	12.5	3.5	4	57.14	1	0	68	1	0	0	1997	1414	46.27	58.07	1	1	3	1	1	0	0
233	1	76.37	1	23.94	61.96	1	0	0	1	0	1	0	151	76	60	0	0	115	3	1	1	1	1	30	0	0	0	3	12	3	6.5	33.33	0	0	45.83	0	0	1	6591	6143	37.9	32.67	1	1	2	1	1	1	0
244	0	63.74	1	26.59	92.57	1	1	1	0	0	0	0	138	92	84	0	0	306	3	1	3	1	1	28	1	0	0	3	15.5	4.5	5.5	66.67	1	0	64.52	1	0	0	2831	2734	42.38	45.18	1	1	3	1	0	1	0
247	1	49.17	0	30.36	127.18	1	0	0	1	0	0	0	137	79	75	0	0	155	2	1	1	1	2	40	0	0	3	3	13	4	0	100	1	1	100	1	1	0	487	552	57.27	63.01	1	1	1	1	0	1	0
248	1	42.75	0	29.32	237.4	0	0	0	1	1	0	0	87	52	56	0	0	247	1	1	1	1	2	0	1	1	0	3	11.5	3	0	100	1	1	100	1	1	0	2671	2806	33.96	49.28	1	1	1	1	1	1	0
252	1	52.34	1	22.96	87.26	0	0	0	1	0	0	0	122	85	105	0	0	1037	1	1	1	2	2	16	0	0	2	3	5	2	2.5	50	1	0	50	1	0	0	3065	3491	32.26	32.29	1	1	3	1	1	1	0
255	1	49.56	1	38.34	108.59	1	0	0	1	0	0	0	113	82	98	0	0	1081	1	1	1	1	1	18	0	0	0	2	13.5	3.5	11	14.29	0	0	18.52	0	0	0	3597	2918	46.86	44.57	1	1	1	1	1	1	0
256	1	64.59	1	24.16	72.65	1	0	0	0	0	0	0	108	68	85	0	0	153	1	1	1	1	2	28	1	0	0	3	18.5	6.5	11	53.85	1	0	40.54	0	0	0	3957	4153	37.87	34.7	1	1	1	1	1	1	0
257	1	49.86	1	26.58	69.05	1	0	0	1	0	0	0	151	84	66	0	0	136	1	1	1	1	2	56	1	0	0	3	27.5	6.5	7	76.92	1	1	74.55	1	1	0	2529	3271	46.54	46.24	1	1	3	1	1	1	0
259	1	70.9	1	24.82	69.61	1	0	0	0	0	0	0	106	59	56	0	0	296	1	1	1	2	2	23	0	1	0	3	8	4	8	12.5	0	0	0	0	0	0	5295	5073	42.77	39.23	1	1	3	1	1	1	0
264	1	49.77	0	27.06	112.14	0	0	0	0	0	0	0	116	68	58	0	0	121	1	1	1	1	2	28	0	0	0	3	13.5	3	3	83.33	1	1	77.78	1	1	0	3161	2880	44.05	35.18	1	1	1	1	0	1	0
268	1	50.69	1	28.88	76.32	1	0	0	1	0	1	0	150	86	70	0	0	324	2	1	1	1	2	33	0	0	2	3	5.5	2	2.5	50	1	0	54.55	1	0	0	2326	1935	#NULL!	41.49	1	1	3	1	1	1	0
271	1	69.67	1	28.69	89.59	0	0	0	1	0	0	0	124	72	91	0	0	281	3	1	1	1	2	33	0	0	2	3	13.5	3.5	4.5	57.14	1	0	66.67	1	0	1	874	1006	46.29	47.71	1	1	1	1	1	1	0
273	0	44.84	1	35.78	109.05	1	0	1	1	0	0	0	170	110	104	0	0	558	1	1	3	2	1	30	0	0	0	3	11.5	2.5	8	20	0	0	30.43	0	0	0	9301	8509	47.66	50.88	1	1	3	1	1	1	0
274	1	44.06	1	31.51	98.32	0	0	1	0	0	0	0	146	90	80	0	0	140	1	1	1	1	2	15	0	0	0	3	15.5	3.5	4	42.86	0	0	74.19	1	1	0	3069	2513	49.41	52.9	1	1	3	1	1	1	0
277	0	62.73	1	24.54	77.74	0	0	0	1	1	0	0	143	83	93	0	0	1949	1	1	2	2	2	32	0	0	0	3	17	3	9	50	1	0	47.06	0	0	0	4955	5097	43.18	33.73	1	1	3	1	1	1	0
279	1	66.69	1	24.16	69.66	1	0	0	1	0	0	0	110	73	82	0	0	123	1	1	1	2	2	18	0	0	1	3	19	6	5.5	75	1	1	71.05	1	1	0	1951	1934	67.41	75.26	1	1	3	1	1	1	0
306	1	59.74	1	27.64	65.13	0	0	1	1	1	0	0	110	80	68	0	0	167	1	1	1	1	2	18	0	0	2	3	6	2	3	50	1	0	50	1	0	1	4952	4848	45.14	48.94	1	1	3	1	1	0	0
316	0	56.03	1	29.32	70.52	1	0	1	0	1	0	0	112	70	84	0	0	452	1	1	3	1	2	56	0	0	0	3	2	1	1.5	0	0	0	25	0	0	0	4412	4316	45.69	47.12	1	1	3	0	1	1	0
326	0	60.85	1	23.15	117.41	0	0	0	1	1	0	0	110	70	49	0	0	1388	1	1	3	1	2	38	0	0	1	3	#NULL!	#NULL!	NA	NA	NA	NA	NA	NA	NA	1	4282	4149	53.05	47.62	1	1	3	1	1	1	0
328	0	41.19	1	24.16	99.68	1	0	0	1	0	0	0	90	60	45	0	1	274	1	1	3	2	1	23	0	0	0	3	41.5	6	10	75	1	1	75.9	1	1	1	3874	4036	44.69	51.55	1	1	3	1	0	1	0
[truncated: 44 more columns]
